# Supplementary material for: EMT, Stemness, and Drug Resistance in Biological Context: A 3D Tumor Tissue/In Silico Platform for Analysis of Combinatorial Treatment in NSCLC with Aggressive KRAS-Biomarker Signatures
Source: Cancers (Basel). 2022 Apr 27;14(9):2176. doi: 10.3390/cancers14092176 (PMC9099837; doi:10.3390/cancers14092176)
Supplement: Supplementary file 1 [file cancers-14-02176-s001.zip]

Archive with 2 entries (2 files):
- cancers-1583075-supplementary file Gene_Table.xlsx
- cancers-1583075-supplementary.pdf
