# Supplementary material for: EMT, Stemness, and Drug Resistance in Biological Context: A 3D Tumor Tissue/In Silico Platform for Analysis of Combinatorial Treatment in NSCLC with Aggressive KRAS-Biomarker Signatures
Source: Cancers (Basel). 2022 Apr 27;14(9):2176. doi: 10.3390/cancers14092176 (PMC9099837; doi:10.3390/cancers14092176)
Supplement: Supplementary file 1 [file cancers-14-02176-s001.zip › cancers-1583075-supplementary file Gene_Table.xlsx]

## Sheet: Gene Table
PCR Array Catalog #:		PAHS-134A		Old Version	Open Gene Table in Web Browser
Position	Unigene	GeneBank	Symbol	Description	Gene Name
A01	Hs.706739	NM_001136	AGER	Advanced glycosylation end product-specific receptor	MGC22357, RAGE		Old Version
A02	Hs.530009	NM_006408	AGR2	Anterior gradient homolog 2 (Xenopus laevis)	AG2, GOB-4, HAG-2, PDIA17, XAG-2		Z Version
A03	Hs.525622	NM_005163	AKT1	V-akt murine thymoma viral oncogene homolog 1	AKT, MGC99656, PKB, PKB-ALPHA, PRKBA, RAC, RAC-ALPHA		Don't know.
A04	Hs.480653	NM_001154	ANXA5	Annexin A5	ANX5, ENX2, PP4
A05	Hs.171939	NM_001163	APBA1	Amyloid beta (A4) precursor protein-binding, family A, member 1	D9S411E, LIN10, MINT1, X11, X11A, X11ALPHA
A06	Hs.158932	NM_000038	APC	Adenomatous polyposis coli	BTPS2, DP2, DP2.5, DP3, GS
A07	Hs.150749	NM_000633	BCL2	B-cell CLL/lymphoma 2	Bcl-2
A08	Hs.728893	NM_001168	BIRC5	Baculoviral IAP repeat containing 5	API4, EPR-1
A09	Hs.550061	NM_004333	BRAF	V-raf murine sarcoma viral oncogene homolog B1	B-RAF1, BRAF1, FLJ95109, MGC126806, MGC138284, NS7, RAFB1
A10	Hs.89485	NM_000717	CA4	Carbonic anhydrase IV	CAIV, Car4, RP17
A11	Hs.370510	NM_014333	CADM1	Cell adhesion molecule 1	BL2, DKFZp686F1789, IGSF4, IGSF4A, MGC149785, MGC51880, NECL2, Necl-2, RA175, ST17, SYNCAM, TSLC1, sTSLC-1, sgIGSF, synCAM1
A12	Hs.461086	NM_004360	CDH1	Cadherin 1, type 1, E-cadherin (epithelial)	Arc-1, CD324, CDHE, ECAD, LCAM, UVO
B01	Hs.654386	NM_001257	CDH13	Cadherin 13, H-cadherin (heart)	CDHH, P105
B02	Hs.106070	NM_000076	CDKN1C	Cyclin-dependent kinase inhibitor 1C (p57, Kip2)	BWCR, BWS, KIP2, WBS, p57
B03	Hs.512599	NM_000077	CDKN2A	Cyclin-dependent kinase inhibitor 2A (melanoma, p16, inhibits CDK4)	ARF, CDK4I, CDKN2, CMM2, INK4, INK4A, MLM, MTS-1, MTS1, P14, P14ARF, P16, P16-INK4A, P16INK4, P16INK4A, P19, P19ARF, TP16
B04	Hs.72901	NM_004936	CDKN2B	Cyclin-dependent kinase inhibitor 2B (p15, inhibits CDK4)	CDK4I, INK4B, MTS2, P15, TP15, p15INK4b
B05	Hs.709196	NM_004363	CEACAM5	Carcinoembryonic antigen-related cell adhesion molecule 5	CD66e, CEA, DKFZp781M2392
B06	Hs.466814	NM_002483	CEACAM6	Carcinoembryonic antigen-related cell adhesion molecule 6 (non-specific cross reacting antigen)	CD66c, CEAL, NCA
B07	Hs.241551	NM_006536	CLCA2	Chloride channel accessory 2	CACC, CACC3, CLCRG2, CaCC-3, FLJ97885
B08	Hs.655324	NM_016369	CLDN18	Claudin 18	DKFZp564B2062, SFTA5, SFTPJ
B09	Hs.485489	NM_016929	CLIC5	Chloride intracellular channel 5	CLIC5B, FLJ90663, MST130, MSTP130, dJ447E21.4
B10	Hs.523446	NM_080629	COL11A1	Collagen, type XI, alpha 1	CO11A1, COLL6, STL2
B11	Hs.558314	NM_000096	CP	Ceruloplasmin (ferroxidase)	CP-2
B12	Hs.2233	NM_000759	CSF3	Colony stimulating factor 3 (granulocyte)	C17orf33, CSF3OS, GCSF, MGC45931
C01	Hs.522891	NM_000609	CXCL12	Chemokine (C-X-C motif) ligand 12	IRH, PBSF, SCYB12, SDF1, SDF1A, SDF1B, TLSF, TPAR1
C02	Hs.100431	NM_006419	CXCL13	Chemokine (C-X-C motif) ligand 13	ANGIE, ANGIE2, BCA-1, BCA1, BLC, BLR1L, SCYB13
C03	Hs.154654	NM_000104	CYP1B1	Cytochrome P450, family 1, subfamily B, polypeptide 1	CP1B, GLC3A, P4501B1
C04	Hs.134296	NM_006094	DLC1	Deleted in liver cancer 1	ARHGAP7, FLJ21120, HP, STARD12, p122-RhoGAP
C05	Hs.1925	NM_001944	DSG3	Desmoglein 3	CDHF6, DKFZp686P23184, PVA
C06	Hs.298654	NM_001946	DUSP6	Dual specificity phosphatase 6	MKP3, PYST1
C07	Hs.488293	NM_005228	EGFR	Epidermal growth factor receptor	ERBB, ERBB1, HER1, PIG61, mENA
C08	Hs.446352	NM_004448	ERBB2	V-erb-b2 erythroblastic leukemia viral oncogene homolog 2, neuro/glioblastoma derived oncogene homolog (avian)	CD340, HER-2, HER-2, neu, HER2, MLN 19, NEU, NGL, TKR1
C09	Hs.118681	NM_001982	ERBB3	V-erb-b2 erythroblastic leukemia viral oncogene homolog 3 (avian)	ErbB-3, HER3, LCCS2, MDA-BF-1, MGC88033, c-erbB-3, c-erbB3, erbB3-S, p180-ErbB3, p45-sErbB3, p85-sErbB3
C10	Hs.391561	NM_001442	FABP4	Fatty acid binding protein 4, adipocyte	A-FABP, AFABP, ALBP, aP2
C11	Hs.715588	NM_002012	FHIT	Fragile histidine triad gene	AP3Aase, FRA3B
C12	Hs.75819	NM_201591	GPM6A	Glycoprotein M6A	GPM6, M6A
D01	Hs.40098	NM_013372	GREM1	Gremlin 1	CKTSF1B1, DAND2, DRM, GREMLIN, IHG-2, MGC126660
D02	Hs.396530	NM_000601	HGF	Hepatocyte growth factor (hepapoietin A; scatter factor)	DFNB39, F-TCF, HGFB, HPTA, SF
D03	Hs.72550	NM_012484	HMMR	Hyaluronan-mediated motility receptor (RHAMM)	CD168, IHABP, MGC119494, MGC119495, RHAMM
D04	Hs.37003	NM_005343	HRAS	V-Ha-ras Harvey rat sarcoma viral oncogene homolog	C-BAS, HAS, C-H-RAS, C-HA-RAS1, CTLO, H-RASIDX, HAMSV, HRAS1, K-RAS, N-RAS, RASH1
D05	Hs.401013	NM_002460	IRF4	Interferon regulatory factor 4	LSIRF, MUM1
D06	Hs.505033	NM_004985	KRAS	V-Ki-ras2 Kirsten rat sarcoma viral oncogene homolog	C-K-RAS, K-RAS2A, K-RAS2B, K-RAS4A, K-RAS4B, KI-RAS, KRAS1, KRAS2, NS, NS3, RASK2
D07	Hs.654380	NM_000526	KRT14	Keratin 14	CK14, EBS3, EBS4, K14, NFJ
D08	Hs.433845	NM_000424	KRT5	Keratin 5	CK5, DDD, EBS2, K5, KRT5A
D09	Hs.470627	NM_005356	LCK	Lymphocyte-specific protein tyrosine kinase	LSK, YT16, p56lck, pp58lck
D10	Hs.149585	NM_016571	LGSN	Lengsin, lens protein with glutamine synthetase domain	GLULD1, LGS, MGC163238, MGC163240
D11	Hs.132966	NM_000245	MET	Met proto-oncogene (hepatocyte growth factor receptor)	AUTS9, HGFR, RCCP2, c-Met
D12	Hs.501522	NM_002412	MGMT	O-6-methylguanine-DNA methyltransferase	-
E01	Hs.689823	NM_002417	MKI67	Antigen identified by monoclonal antibody Ki-67	KIA
E02	Hs.195364	NM_000249	MLH1	MutL homolog 1, colon cancer, nonpolyposis type 2 (E. coli)	COCA2, FCC2, HNPCC, HNPCC2, MGC5172, hMLH1
E03	Hs.463483	NM_012329	MMD	Monocyte to macrophage differentiation-associated	MMA, PAQR11
E04	Hs.83169	NM_002421	MMP1	Matrix metallopeptidase 1 (interstitial collagenase)	CLG, CLGN
E05	Hs.1695	NM_002426	MMP12	Matrix metallopeptidase 12 (macrophage elastase)	HME, ME, MGC138506, MME, MMP-12
E06	Hs.297413	NM_004994	MMP9	Matrix metallopeptidase 9 (gelatinase B, 92kDa gelatinase, 92kDa type IV collagenase)	CLG4B, GELB, MANDP2, MMP-9
E07	Hs.214142	NM_005957	MTHFR	Methylenetetrahydrofolate reductase (NAD(P)H)	-
E08	Hs.113577	NM_000267	NF1	Neurofibromin 1	DKFZp686J1293, FLJ21220, NFNS, VRNF, WSS
E09	Hs.654408	NM_003998	NFKB1	Nuclear factor of kappa light polypeptide gene enhancer in B-cells 1	DKFZp686C01211, EBP-1, KBF1, MGC54151, NF-kappa-B, NF-kappaB, NFKB-p105, NFKB-p50, NFkappaB, p105, p50
E10	Hs.705388	NM_003317	NKX2-1	NK2 homeobox 1	BCH, BHC, NK-2, NKX2.1, NKX2A, TEBP, TITF1, TTF-1, TTF1
E11	Hs.4817	NM_002545	OPCML	Opioid binding protein/cell adhesion molecule-like	IGLON1, OBCAM, OPCM
E12	Hs.654464	NM_016734	PAX5	Paired box 5	BSAP
F01	Hs.371823	NM_015866	PRDM2	PR domain containing 2, with ZNF domain	HUMHOXY1, KMT8, MTB-ZF, RIZ, RIZ1, RIZ2
F02	Hs.196384	NM_000963	PTGS2	Prostaglandin-endoperoxide synthase 2 (prostaglandin G/H synthase and cyclooxygenase)	COX-2, COX2, GRIPGHS, PGG, HS, PGHS-2, PHS-2, hCox-2
F03	Hs.476270	NM_007182	RASSF1	Ras association (RalGDS/AF-6) domain family member 1	123F2, NORE2A, RASSF1A, RDA32, REH3P21
F04	Hs.631504	NM_014737	RASSF2	Ras association (RalGDS/AF-6) domain family member 2	DKFZp781O1747, KIAA0168, RASFADIN
F05	Hs.408528	NM_000321	RB1	Retinoblastoma 1	OSRC, RB, p105-Rb, pRb, pp110
F06	Hs.523732	NM_003357	SCGB1A1	Secretoglobin, family 1A, member 1 (uteroglobin)	CC10, CC16, CCPBP, CCSP, UGB, UP-1, UP1
F07	Hs.713546	NM_003012	SFRP1	Secreted frizzled-related protein 1	FRP, FRP-1, FRP1, FrzA, SARP2
F08	Hs.509165	NM_001101341	SFTA3	Surfactant associated 3	FLJ23494, SFTPH
F09	Hs.1074	NM_003018	SFTPC	Surfactant protein C	PSP-C, SFTP2, SMDP2, SP-C
F10	Hs.648106	NM_015464	SOSTDC1	Sclerostin domain containing 1	DKFZp564D206, ECTODIN, USAG1
F11	Hs.407856	NM_003122	SPINK1	Serine peptidase inhibitor, Kazal type 1	PCTT, PSTI, Spink3, TATI
F12	Hs.313	NM_000582	SPP1	Secreted phosphoprotein 1	BNSP, BSPI, ETA-1, MGC110940, OPN
G01	Hs.46320	NM_005987	SPRR1A	Small proline-rich protein 1A	SPRK
G02	Hs.642990	NM_007315	STAT1	Signal transducer and activator of transcription 1, 91kDa	DKFZp686B04100, ISGF-3, STAT91
G03	Hs.530595	NM_005419	STAT2	Signal transducer and activator of transcription 2, 113kDa	ISGF-3, MGC59816, P113, STAT113
G04	Hs.78061	NM_003206	TCF21	Transcription factor 21	POD1, bHLHa23
G05	Hs.492203	NM_198253	TERT	Telomerase reverse transcriptase	EST2, TCS1, TP2, TRT, hEST2, hTRT
G06	Hs.645227	NM_000660	TGFB1	Transforming growth factor, beta 1	CED, DPD1, LAP, TGFB, TGFbeta
G07	Hs.241570	NM_000594	TNF	Tumor necrosis factor	DIF, TNF-alpha, TNFA, TNFSF2
G08	Hs.156346	NM_001067	TOP2A	Topoisomerase (DNA) II alpha 170kDa	TOP2, TP2A
G09	Hs.460789	NM_001080430	TOX3	TOX high mobility group box family member 3	CAGF9, TNRC9
G10	Hs.654481	NM_000546	TP53	Tumor protein p53	FLJ92943, LFS1, P53, TRP53
G11	Hs.73793	NM_003376	VEGFA	Vascular endothelial growth factor A	MGC70609, MVCD1, VEGF, VPF
G12	Hs.284122	NM_007191	WIF1	WNT inhibitory factor 1	WIF-1
H01	Hs.520640	NM_001101	ACTB	Actin, beta	PS1TP5BP1
H02	Hs.534255	NM_004048	B2M	Beta-2-microglobulin	-
H03	Hs.592355	NM_002046	GAPDH	Glyceraldehyde-3-phosphate dehydrogenase	G3PD, GAPD, MGC88685
H04	Hs.412707	NM_000194	HPRT1	Hypoxanthine phosphoribosyltransferase 1	HGPRT, HPRT
H05	Hs.546285	NM_001002	RPLP0	Ribosomal protein, large, P0	L10E, LP0, MGC111226, MGC88175, P0, PRLP0, RPP0
H06	N/A	SA_00105	HGDC	Human Genomic DNA Contamination	HIGX1A
H07	N/A	SA_00104	RTC	Reverse Transcription Control	RTC
H08	N/A	SA_00104	RTC	Reverse Transcription Control	RTC
H09	N/A	SA_00104	RTC	Reverse Transcription Control	RTC
H10	N/A	SA_00103	PPC	Positive PCR Control	PPC
H11	N/A	SA_00103	PPC	Positive PCR Control	PPC
H12	N/A	SA_00103	PPC	Positive PCR Control	PPC
